# Supplementary material for: Identification of a Vitamin-D Receptor Antagonist, MeTC7, which Inhibits the Growth of Xenograft and Transgenic Tumors In Vivo
Source: J Med Chem. 2022 Apr 11;65(8):6039–55. doi: 10.1021/acs.jmedchem.1c01878 (PMC9059124; doi:10.1021/acs.jmedchem.1c01878)
Supplement: Supplementary file 5 — jm1c01878_si_005.csv [file jm1c01878_si_005.csv]

Compound				SMILE
7	C[C@@]12C(CCC2[C@H](C)CCCC(C)C)C34C=CC5(N(C(N6C)=O)N4C6=O)[C@@](CC[C@H](O)C5)(C)C3CC1
5	C[C@@]12C(CCC2[C@H](C)CCCC(C)C)C34C=CC5(N(C(N6C)=O)N4C6=O)[C@@](CC[C@H](OC(CBr)=O)C5)(C)C3CC1
